# Supplementary material for: New-Generation Glucokinase Activators: Potential Game-Changers in Type 2 Diabetes Treatment
Source: Int J Mol Sci. 2024 Jan 1;25(1):571. doi: 10.3390/ijms25010571 (PMC10779250; doi:10.3390/ijms25010571)
Supplement: Supplementary file 1 [file ijms-25-00571-s001.zip]

Archive with 1 entries (1 files):
- ijms-2762262-supplementary.xlsx
