# Supplementary material for: New-Generation Glucokinase Activators: Potential Game-Changers in Type 2 Diabetes Treatment
Source: Int J Mol Sci. 2024 Jan 1;25(1):571. doi: 10.3390/ijms25010571 (PMC10779250; doi:10.3390/ijms25010571)
Supplement: Supplementary file 1 [file ijms-25-00571-s001.zip › ijms-2762262-supplementary.xlsx]

## Sheet: Dorzagliatin
NCT Number	Study Title	Study Status	Conditions	Interventions	Primary Outcome Measures	Sex	Age	Study Type	Start Date
NCT01952535	A Clinical Study to Evaluate Safety, Tolerability and Pharmacokinetics of Oral HMS5552 in Healthy Volunteers	COMPLETED	Type II Diabetes Mellitus	DRUG: HMS5552|DRUG: Placebo	Safety and tolerability of HMS5552 will be assessed by adverse event monitoring, physical examinations, 12 lead ECGs, vital sign, and safety laboratory measurements., up to 72 hours post-dose	ALL	ADULT	INTERVENTIONAL	2013-09-01
NCT02077452	Safety, Tolerability, Pharmacokinetics and Pharmacodynamics of HMS5552 in Patients With Type 2 Diabetes	COMPLETED	Type 2 Diabetes Mellitus	DRUG: HMS5552|DRUG: Placebo	Safety and tolerability of HMS5552 will be assessed by adverse event monitoring, physical examinations, 12 lead ECGs, vital sign, and safety laboratory measurements., up to 15 days after study drug administration	ALL	ADULT, OLDER_ADULT	INTERVENTIONAL	2014-03-01
NCT02386982	Beta Cell Function and Related Pharmacodynamics of HMS5552 in T2DM Patients	COMPLETED	Type 2 Diabetes	DRUG: HMS5552	beta cell function, will be assessed by change of beta cell function index, 4 weeks|HbA1, 4 weeks|24-hour glucose change, 4 weeks	ALL	ADULT, OLDER_ADULT	INTERVENTIONAL	2015-03-01
NCT02561338	A Multi-center 12-week Study of HMS5552 in T2DM	COMPLETED	Diabetes Mellitus, Type 2	DRUG: HMS5552|DRUG: HMS5552|DRUG: HMS5552|DRUG: HMS5552|OTHER: Placebo	After 12-week Treatment, the Change From Baseline in HbA1c, Assess the percentage of Hemoglobin A1c (HbA1c) changes at week 12. In the group HMS5552 dose3, a subject without follow-up data for HbA1c available was excluded. And in the group HMS5552 dose4, two subjects without follow-up data for HbA1c available were excluded. So the overall number of baseline participants is not consistent with num…	ALL	ADULT, OLDER_ADULT	INTERVENTIONAL	2015-09-01
NCT02597400	Drug-Drug Interaction Study of Glucokinase Activator HMS5552 and Metformin in T2DM	COMPLETED	Type 2 Diabetes Mellitus	DRUG: Metformin|DRUG: HMS5552	The primary pharmacokinetics parameters of Cmax To assess the potential pharmacokinetic interaction between HMS5552 and metformin in subjects with T2DM, HMS5552 and metformin PK parameters: PK parameters (Cmax) will be computed for each subject per day with non-compartmental methods using the actual sampling times. Descriptive statistics will be calculated for the PK parameters per day (Days 3, 8…	ALL	ADULT, OLDER_ADULT	INTERVENTIONAL	2015-10-01
NCT03158506	Human Mass Balance Study of HMS5552 in Healthy Subjects	COMPLETED	Healthy Subject	DRUG: HMS5552	Total radioactivity in blood, plasma urine and feces, Peak plasma concentration (Cmax), Up to 168 hours|Total radioactivity in blood, plasma urine and feces, Area under the plasma concentration versus time curve (AUC), Up to 168 hours|Total radioactivity in blood, plasma urine and feces, Time to reach Cmax (Tmax), Up to 168 hours|Total radioactivity in blood, plasma urine and feces, Total radioac…	MALE	ADULT	INTERVENTIONAL	2017-03-29
NCT03173391	Long-term Efficacy and Safety of HMS5552 in T2DM Subjects	COMPLETED	Diabetes Mellitus, Type 2	DRUG: HMS5552|DRUG: Placebo	Change from baseline in HbA1c, The change of HbA1c from baseline in T2DM subjects after 24-week double-blind treatment, 24 weeks	ALL	ADULT, OLDER_ADULT	INTERVENTIONAL	2017-07-18
NCT04080596	DDI Study to Investigate the Impact of Itraconazole on the Pharmacokinetics of Dorzagliatin	COMPLETED	Drug Interaction	DRUG: Dorzagliatin	Cmax, Peak concentration, up to 96 hours|AUClast, Area under the curve, up to 96 hours	ALL	ADULT, OLDER_ADULT	INTERVENTIONAL	2017-10-13
NCT03141073	Long-term Efficacy and Safety of HMS5552 add-on to Metformin in T2DM Subjects	COMPLETED	Diabetes Mellitus, Type 2	DRUG: HMS5552|DRUG: Placebo	Change from baseline in HbA1c, The change of HbA1c from baseline by comparing HMS5552 75 mg BID in combination with Metformin with Placebo BID in combination with Metformin in T2DM subjects after 24-week double-blind treatment, 24 weeks	ALL	ADULT, OLDER_ADULT	INTERVENTIONAL	2017-10-15
NCT04080609	DDI Study Between Dorzagliatin and Rifampicin	COMPLETED	Drug Interaction	DRUG: Dorzagliatin	Cmax, Peak plasma concentration, up to 96 hours|AUClast, Area under the plasma concentration curve, up to 96 hours	ALL	ADULT	INTERVENTIONAL	2018-03-27
NCT04091854	The Progress of Diabetes Mellitus After HMS5552 Treatment in Type 2 Diabetes Mellitus	UNKNOWN	Type2 Diabetes Mellitus	DRUG: HMS5552	HbA1c, Changes of HbA1c, 4 weeks|Fasting glucose, Changes of fasting glucose, 4 weeks|Postprandial glucose, Changes of postprandial glucose, 4 weeks|C peptide, Changes of C peptide, 4-8 weeks	ALL	ADULT, OLDER_ADULT	OBSERVATIONAL	2018-12-12
NCT03790839	Drug Interaction Study Between Dorzagliatin and Sitagliptin	COMPLETED	Patients	DRUG: Sitagliptin|DRUG: Dorzagliatin	Geometric mean ratio (GMR) for Cmax of sitagliptin, GMR between combination and sitagliptin monotherapy for Cmax of sitagliptin, up to 10 days|GMR for AUC0-24h of sitagliptin, GMR between combination and sitagliptin monotherapy for AUC0-24h of sitagliptin, up to 10 days|GMR for Cmax of dorzagliatin, GMR between combination and dorzagliatin monotherapy for Cmax of dorzagliatin, up to 15 days|GMR f…	ALL	ADULT, OLDER_ADULT	INTERVENTIONAL	2019-01-31
NCT04426708	A Clinical Study to Access the Pharmacokinetics of HMS5552 in Hepatic Impaired Subjects and Healthy Volunteers	COMPLETED	Type 2 Diabetes Mellitus	DRUG: HMS5552	The single dose pharmacokinetics of HMS5552 will be described by estimating parameters of Cmax;, Plasma will be collected at predose, 0.25, 0.5, 1, 1.5, 2, 2.5, 3, 4, 6, 8, 12, 24, 36, 48 and 72 hour post-dose., Up to 72 hours post-dose|The single dose pharmacokinetics of HMS5552 will be described by estimating parameters of AUClast;, Plasma will be collected at predose, 0.25, 0.5, 1, 1.5, 2, 2.5…	ALL	ADULT, OLDER_ADULT	INTERVENTIONAL	2019-02-18
NCT03790787	Drug Interaction Study Between Dorzagliatin and Empagliflozin	COMPLETED	Patients	DRUG: Empagliflozin|DRUG: Dorzagliatin	Cmax,ss, maximum measured concentration of the analyte in plasma at steady state over a uniform dosing interval Ï„, up to 5 days|AUCÏ„,ss, area under the concentration-time curve of the analyte in plasma at steady state over a uniform dosing interval Ï„, up to 5 days	ALL	ADULT, OLDER_ADULT	INTERVENTIONAL	2019-04-18
NCT04324424	A Clinical Study to Access the Pharmacokinetics of HMS5552 in Renal Impaired Subjects and Healthy Volunteers	COMPLETED	Type 2 Diabetes Mellitus	DRUG: HMS5552	The single dose pharmacokinetics of HMS5552 will be described by estimating parameters of Cmax, Plasma will be collected at predose, 0.25, 0.5, 1, 1.5, 2, 2.5, 3, 4, 6, 8, 12, 24, 36, 48 and 72 hour post-dose., Up to 72 hours post-dose|The single dose pharmacokinetics of HMS5552 will be described by estimating parameters of AUClast, Plasma will be collected at predose, 0.25, 0.5, 1, 1.5, 2, 2.5, …	ALL	ADULT, OLDER_ADULT	INTERVENTIONAL	2019-04-23
NCT04531631	Effects of Dorzagliatin on 1st Phase Insulin and Beta-cell Glucose Sensitivity in T2D and Monogenic Diabetes	COMPLETED	Diabetes Mellitus, Type 2	DRUG: Dorzagliatin|DRUG: placebo	first phase insulin response to glucose, measure insulin between 0 to 10 minutes, 10 mins	ALL	ADULT, OLDER_ADULT	INTERVENTIONAL	2020-09-30
NCT05098470	Effects of Modulators of Gluconeogenesis, Glycogenolysis and Glucokinase Activity	RECRUITING	Type 2 Diabetes	DRUG: Metformin|DRUG: Insulin Glargine|DRUG: Dorzagliatin	Contribution of gluconeogenesis (GNG) to endogenous glucose production (EGP), Ratio of GNG to total EGP, 8 weeks	ALL	ADULT, OLDER_ADULT	INTERVENTIONAL	2022-03-07
NCT05468229	Dorzagliatin and 1st Phase Insulin and Beta-cell Glucose Sensitivity in IGT and NGT	NOT_YET_RECRUITING	Glucose Intolerance	DRUG: Dorzagliatin|DRUG: Placebo	2-hour hyperglycemic clamp, first phase insulin secretion, 2-hour	ALL	ADULT, OLDER_ADULT	INTERVENTIONAL	2022-08-01
Supplementary table 1:
This table includes all the trials listed on clinicaltrials.gov that involve either Dorzagliatin or its alternative names. These trials were retrieved on Dec 28, 2023.

## Sheet: TPP399
NCT Number	Study Title	Study Status	Conditions	Interventions	Primary Outcome Measures	Sex	Age	Study Type	Start Date
NCT01474083	A 6 Week Pharmacokinetics, Pharmacodynamics, Safety and Tolerability of GK1-399 in Type 2 Diabetes	COMPLETED	Type 2 Diabetes Mellitus	DRUG: GK1-399 (formerly TTP399)|DRUG: GK1-399 (formerly TTP399)|DRUG: GK1-399 (formerly TTP399)|DRUG: Placebo	Pharmacokinetic parameters of GK1-399 from plasma concentrations, Area under the plasma concentration verses time curve from time 0 to the end of the dosing interval, maximum plasma concentration, 52 time points over a 6 week period	ALL	ADULT, OLDER_ADULT	INTERVENTIONAL	2011-11-01
NCT02405260	Add Glucokinase Activator to Target A1c	COMPLETED	Diabetes Mellitus, Type 2	DRUG: TTP399 400 mg|DRUG: TTP399 800 mg|DRUG: Sitagliptin 100 mg|DRUG: Placebo	Change in HbA1c (Glycosylated haemoglobin), Day 1 to Day 168	ALL	ADULT, OLDER_ADULT	INTERVENTIONAL	2015-03-01
NCT03335371	Evaluation of TTP399 in Patients With Type 1 Diabetes	COMPLETED	Diabetes Mellitus, Type 1	DRUG: TTP399|DRUG: TTP399|DRUG: Placebo Oral Tablet	Percent Change From Baseline in Glycosylated Hemoglobin (HbA1c) at Week 12, To evaluate the change in glycosylated hemoglobin (HbA1C) in Part 1 and Part 2 participants following multiple-day dosing (at 12 weeks) in subjects with T1MD. Sentinel participants were not evaluated for a change in HbA1C., Baseline (Day 1) to Week 13|Sentinel - Area Under the Concentration Time Curve (AUC), AUC for Day 1…	ALL	ADULT, OLDER_ADULT	INTERVENTIONAL	2017-10-25
Supplementary table 2:
This table includes all the trials listed on clinicaltrials.gov that involve either TTP399 or its alternative names. These trials were retrieved on Dec 28, 2023.
